# Supplementary material for: Degradation of CP4-EPSPS with a Psychrophilic Bacterium Stenotrophomonas maltophilia 780
Source: Biomolecules. 2022 Feb 17;12(2):318. doi: 10.3390/biom12020318 (PMC8869762; doi:10.3390/biom12020318)
Supplement: Supplementary file 1 [file biomolecules-12-00318-s001.zip]

Archive with 1 entries (1 files):
- biomolecules-1574105-Supplementary Materials.pdf
